# Supplementary material for: The clock gene Bmal1 inhibits macrophage motility, phagocytosis, and impairs defense against pneumonia
Source: Proc Natl Acad Sci U S A. 2020 Jan 3;117(3):1543–51. doi: 10.1073/pnas.1915932117 (PMC6983378; doi:10.1073/pnas.1915932117)
Supplement: Supplementary File [file pnas.1915932117.sd01.xls]

## Sheet: interactions
Unique identifier for interactor A	Unique identifier for interactor B	Alternative identifier for interactor A	Alternative identifier for interactor B	Aliases for A	Aliases for B	Query Status Interactor A	Query Status Interactor B	First author	Identifier of the publication	Confidence score	Interaction Status
O60504-1|O60504-2|O60504	Q9UK58-1|Q9UK58-5	ENSG00000120896	ENSG00000163660	SORBS3	CCNL1	query	non_query	Unpublished Dataset()	HI-III	0.852774	Validated
P61978-2|P61978-1|P61978	Q9BTL3	ENSG00000165119	ENSG00000169612	HNRNPK	FAM103A1	query	non_query	Unpublished Dataset()	HI-III	0.897594	Validated
Q16543	A7MD48	ENSG00000105401	ENSG00000139767	CDC37	SRRM4	query	non_query	Unpublished Dataset()	HI-III	0.836191	Validated
Q16543	Q13829-1|Q13829	ENSG00000105401	ENSG00000109079	CDC37	TNFAIP1	query	non_query	Unpublished Dataset()	HI-III	0.86799	Validated
Q16543	A0A0C4DGT9	ENSG00000105401	ENSG00000165675	CDC37	ENOX2	query	non_query	Unpublished Dataset()	HI-III	0.838938	Validated
P61978-2|P61978-1|P61978	Q14D33	ENSG00000165119	ENSG00000188011	HNRNPK	RTP5	query	non_query	Rolland et al.(2014);Unpublished Dataset()	25416956;HI-III	0.874323	Published
P61978-2|P61978-1|P61978	O75525-1|O75525	ENSG00000165119	ENSG00000131773	HNRNPK	KHDRBS3	query	non_query	Unpublished Dataset();Rual et al.(2005)	HI-III;16189514	0.853139	Published
Q16543	P86478	ENSG00000105401	ENSG00000234278	CDC37	PRR20E	query	non_query	Unpublished Dataset()	HI-III	0.858773	Validated
P61978-2|P61978-1|P61978	Q9UQ90-2	ENSG00000165119	ENSG00000197912	HNRNPK	SPG7	query	non_query	Rolland et al.(2014);Unpublished Dataset()	25416956;HI-III	0.853139	Published
P61978-2|P61978-1|P61978	Q92608-1|Q92608	ENSG00000165119	ENSG00000134516	HNRNPK	DOCK2	query	non_query	Rolland et al.(2014);Unpublished Dataset()	25416956;HI-III	0.827862	Published
P61978-2|P61978-1|P61978	P02008	ENSG00000165119	ENSG00000130656	HNRNPK	HBZ	query	non_query	Unpublished Dataset()	HI-III	0.871579	Validated
P61978-2|P61978-1|P61978	Q86XF7	ENSG00000165119	ENSG00000176472	HNRNPK	ZNF575	query	non_query	Unpublished Dataset()	HI-III	0.904558	Validated
Q96RK0	A0A0C4DGS5|Q08379	ENSG00000079432	ENSG00000167110	CIC	GOLGA2	query	non_query	Unpublished Dataset()	HI-III	0.831716	Validated
P61978-2|P61978-1|P61978	Q9NVF9-1	ENSG00000165119	ENSG00000143845	HNRNPK	ETNK2	query	non_query	Unpublished Dataset()	HI-III	0.853236	Validated
O60504-1|O60504-2|O60504	Q06455-4|Q06455	ENSG00000120896	ENSG00000079102	SORBS3	RUNX1T1	query	non_query	Unpublished Dataset()	HI-III	0.879687	Validated
P61978-2|P61978-1|P61978	Q9NQX5	ENSG00000165119	ENSG00000107281	HNRNPK	NPDC1	query	non_query	Unpublished Dataset();Rual et al.(2005)	HI-III;16189514	0.911034	Published
Q9UI08-2|Q9UI08-1|Q9UI08	Q8N720-1|Q8N720-2|Q8N720	ENSG00000196405	ENSG00000197343	EVL	ZNF655	query	non_query	Unpublished Dataset()	HI-III	0.801883	Validated
Q16543	O95678	ENSG00000105401	ENSG00000170454	CDC37	KRT75	query	non_query	Unpublished Dataset()	HI-III	0.822329	Validated
O60504-1|O60504-2|O60504	O75771-1|O75771	ENSG00000120896	ENSG00000185379	SORBS3	RAD51D	query	non_query	Unpublished Dataset()	HI-III	0.832154	Validated
Q00839-2|Q00839	Q6ZRY4-1	ENSG00000153187	ENSG00000166831	HNRNPU	RBPMS2	query	non_query	Unpublished Dataset()	HI-III	0.813036	Validated
O60504-1|O60504-2|O60504	Q96IQ9-1	ENSG00000120896	ENSG00000133250	SORBS3	ZNF414	query	non_query	Unpublished Dataset()	HI-III	0.852774	Validated
P61978-2|P61978-1|P61978	Q9NU39	ENSG00000165119	ENSG00000184492	HNRNPK	FOXD4L1	query	non_query	Unpublished Dataset()	HI-III	0.904558	Validated
Q16543	Q6NZI2-1|Q6NZI2	ENSG00000105401	ENSG00000177469	CDC37	PTRF	query	non_query	Unpublished Dataset()	HI-III	0.857386	Validated
Q16543	Q9UJ41-2|Q9UJ41	ENSG00000105401	ENSG00000154710	CDC37	RABGEF1	query	non_query	Unpublished Dataset()	HI-III	0.836504	Validated
P61978-2|P61978-1|P61978	P36507	ENSG00000165119	ENSG00000126934	HNRNPK	MAP2K2	query	non_query	Unpublished Dataset()	HI-III	0.843175	Validated
O60504-1|O60504-2|O60504	Q15561-2|A0A0A0MRF3	ENSG00000120896	ENSG00000197905	SORBS3	TEAD4	query	non_query	Unpublished Dataset()	HI-III	0.821064	Validated
P61978-2|P61978-1|P61978	P61978-2|P61978-1|P61978	ENSG00000165119	ENSG00000165119	HNRNPK	HNRNPK	query	query	Rolland et al.(2014);Unpublished Dataset();Rual et al.(2005)	25416956;HI-III;16189514	0.90196	Published
P23497-2|P23497	Q8TF65	ENSG00000067066	ENSG00000137960	SP100	GIPC2	query	non_query	Rolland et al.(2014);Unpublished Dataset()	25416956;HI-III	0.851981	Published
O60504-1|O60504-2|O60504	O95872	ENSG00000120896	ENSG00000236011	SORBS3	GPANK1	query	non_query	Unpublished Dataset()	HI-III	0.821064	Validated
Q16543	P22234-1	ENSG00000105401	ENSG00000128050	CDC37	PAICS	query	non_query	Unpublished Dataset()	HI-III	0.862928	Validated
O60504-1|O60504-2|O60504	P52597	ENSG00000120896	ENSG00000169813	SORBS3	HNRNPF	query	non_query	Unpublished Dataset()	HI-III	0.842789	Validated
Q16543	Q8N6Y0-1|Q8N6Y0	ENSG00000105401	ENSG00000130307	CDC37	USHBP1	query	non_query	Unpublished Dataset()	HI-III	0.879396	Validated
O60504-1|O60504-2|O60504	Q9C0A6-3	ENSG00000120896	ENSG00000168137	SORBS3	SETD5	query	non_query	Unpublished Dataset()	HI-III	0.790775	Validated
Q9BUJ2-1|Q9BUJ2-4|Q9BUJ2-2|A0A087X1I2|Q9BUJ2	Q86Y13-1	ENSG00000105323	ENSG00000198919	HNRNPUL1	DZIP3	query	non_query	Unpublished Dataset();Rolland et al.(2014)	HI-III;25416956	0.732197	Published
Q16543	P86480	ENSG00000105401	ENSG00000227151	CDC37	PRR20D	query	non_query	Unpublished Dataset()	HI-III	0.858773	Validated
Q16543	O95995-1	ENSG00000105401	ENSG00000141013	CDC37	GAS8	query	non_query	Unpublished Dataset()	HI-III	0.891689	Validated
O60504-1|O60504-2|O60504	O43482	ENSG00000120896	ENSG00000104147	SORBS3	OIP5	query	non_query	Unpublished Dataset()	HI-III	0.842687	Validated
P56524-2|P56524	A6NEM1-1	ENSG00000068024	ENSG00000197978	HDAC4	GOLGA6L9	query	non_query	Unpublished Dataset()	HI-III	0.87291	Validated
O60504-1|O60504-2|O60504	Q8IYR0	ENSG00000120896	ENSG00000272514	SORBS3	CFAP206	query	non_query	Unpublished Dataset()	HI-III	0.862228	Validated
Q16543	O75360	ENSG00000105401	ENSG00000175325	CDC37	PROP1	query	non_query	Unpublished Dataset()	HI-III	0.880454	Validated
O60504-1|O60504-2|O60504	Q9UJX0-2	ENSG00000120896	ENSG00000140961	SORBS3	OSGIN1	query	non_query	Unpublished Dataset()	HI-III	0.862228	Validated
O60504-1|O60504-2|O60504	A0A075B739	ENSG00000120896	ENSG00000260220	SORBS3	CCDC187	query	non_query	Unpublished Dataset()	HI-III	0.856219	Validated
P61978-2|P61978-1|P61978	A0A096LNI4	ENSG00000165119	ENSG00000279508	HNRNPK	LOC107987205	query	non_query	Unpublished Dataset()	HI-III	0.821605	Validated
Q16543	Q9BXI3	ENSG00000105401	ENSG00000116981	CDC37	NT5C1A	query	non_query	Unpublished Dataset()	HI-III	0.858773	Validated
O60504-1|O60504-2|O60504	P26196	ENSG00000120896	ENSG00000110367	SORBS3	DDX6	query	non_query	Unpublished Dataset()	HI-III	0.832154	Validated
P61978-2|P61978-1|P61978	Q6ZWB6	ENSG00000165119	ENSG00000183783	HNRNPK	KCTD8	query	non_query	Unpublished Dataset()	HI-III	0.820577	Validated
Q9BUJ2-1|Q9BUJ2-4|Q9BUJ2-2|A0A087X1I2|Q9BUJ2	O75928-2|O75928	ENSG00000105323	ENSG00000078043	HNRNPUL1	PIAS2	query	non_query	Unpublished Dataset()	HI-III	0.740205	Validated
O60504-1|O60504-2|O60504	Q7L5A3-1	ENSG00000120896	ENSG00000005238	SORBS3	FAM214B	query	non_query	Unpublished Dataset()	HI-III	0.879687	Validated
Q16543	Q13554-3	ENSG00000105401	ENSG00000058404	CDC37	CAMK2B	query	non_query	Unpublished Dataset()	HI-III	0.873689	Validated
P56524-2|P56524	Q8TD16-2|Q8TD16	ENSG00000068024	ENSG00000185963	HDAC4	BICD2	query	non_query	Unpublished Dataset()	HI-III	0.855126	Validated
P61978-2|P61978-1|P61978	V9GYD1	ENSG00000165119	ENSG00000105122	HNRNPK	RASAL3	query	non_query	Unpublished Dataset()	HI-III	0.862665	Validated
Q9UI08-2|Q9UI08-1|Q9UI08	Q15942-1|Q15942	ENSG00000196405	ENSG00000159840	EVL	ZYX	query	non_query	Unpublished Dataset()	HI-III	0.863171	Validated
Q16543	Q13114-1|Q13114	ENSG00000105401	ENSG00000131323	CDC37	TRAF3	query	non_query	Unpublished Dataset()	HI-III	0.849942	Validated
P56524-2|P56524	Q7Z3Y8	ENSG00000068024	ENSG00000171446	HDAC4	KRT27	query	non_query	Unpublished Dataset()	HI-III	0.829394	Validated
Q9BUJ2-1|Q9BUJ2-4|Q9BUJ2-2|A0A087X1I2|Q9BUJ2	Q96G42	ENSG00000105323	ENSG00000130487	HNRNPUL1	KLHDC7B	query	non_query	Unpublished Dataset()	HI-III	0.744209	Validated
O60504-1|O60504-2|O60504	Q9BVG8-5	ENSG00000120896	ENSG00000140859	SORBS3	KIFC3	query	non_query	Unpublished Dataset()	HI-III	0.882155	Validated
Q16543	Q86XJ5	ENSG00000105401	ENSG00000234616	CDC37	JRK	query	non_query	Unpublished Dataset()	HI-III	0.770639	Validated
O60504-1|O60504-2|O60504	Q494U1-3	ENSG00000120896	ENSG00000187583	SORBS3	PLEKHN1	query	non_query	Unpublished Dataset()	HI-III	0.871252	Validated
O60504-1|O60504-2|O60504	Q63ZY3-1|Q63ZY3	ENSG00000120896	ENSG00000197256	SORBS3	KANK2	query	non_query	Unpublished Dataset()	HI-III	0.873575	Validated
P61978-2|P61978-1|P61978	Q9HCN3	ENSG00000165119	ENSG00000129925	HNRNPK	TMEM8A	query	non_query	Unpublished Dataset()	HI-III	0.758064	Validated
Q16543	O00463-1|O00463	ENSG00000105401	ENSG00000082512	CDC37	TRAF5	query	non_query	Unpublished Dataset()	HI-III	0.886188	Validated
O60504-1|O60504-2|O60504	Q8NEC5	ENSG00000120896	ENSG00000175294	SORBS3	CATSPER1	query	non_query	Unpublished Dataset()	HI-III	0.835279	Validated
P56524-2|P56524	A1L4K1-1	ENSG00000068024	ENSG00000186628	HDAC4	FSD2	query	non_query	Unpublished Dataset()	HI-III	0.819385	Validated
P56524-2|P56524	P14373-1|P14373	ENSG00000068024	ENSG00000204713	HDAC4	TRIM27	query	non_query	Unpublished Dataset()	HI-III	0.829304	Validated
P61978-2|P61978-1|P61978	Q9H9D4	ENSG00000165119	ENSG00000175213	HNRNPK	ZNF408	query	non_query	Unpublished Dataset()	HI-III	0.876328	Validated
P61978-2|P61978-1|P61978	P0DJD3-2	ENSG00000165119	ENSG00000234414	HNRNPK	RBMY1A1	query	non_query	Rolland et al.(2014);Unpublished Dataset()	25416956;HI-III	0.871579	Published
P56524-2|P56524	Q6A162	ENSG00000068024	ENSG00000204889	HDAC4	KRT40	query	non_query	Rolland et al.(2014);Unpublished Dataset()	25416956;HI-III	0.815204	Published
P56524-2|P56524	Q92764	ENSG00000068024	ENSG00000197079	HDAC4	KRT35	query	non_query	Unpublished Dataset()	HI-III	0.810885	Validated
O60504-1|O60504-2|O60504	Q5ST30-3|Q5ST30-1	ENSG00000120896	ENSG00000137411	SORBS3	VARS2	query	non_query	Rolland et al.(2014);Unpublished Dataset()	25416956;HI-III	0.841078	Published
P61978-2|P61978-1|P61978	Q8N5R6-4	ENSG00000165119	ENSG00000140481	HNRNPK	CCDC33	query	non_query	Rolland et al.(2014);Unpublished Dataset()	25416956;HI-III	0.843623	Published
Q16543	P78358-1|P78358	ENSG00000105401	ENSG00000184033	CDC37	CTAG1A	query	non_query	Unpublished Dataset()	HI-III	0.899677	Validated
Q16543	Q9UH03-1	ENSG00000105401	ENSG00000100167	CDC37	SEPT3	query	non_query	Unpublished Dataset()	HI-III	0.86799	Validated
O60504-1|O60504-2|O60504	J3KNI1|Q9H9E3	ENSG00000120896	ENSG00000103051	SORBS3	COG4	query	non_query	Unpublished Dataset()	HI-III	0.879687	Validated
Q16543	Q9HAT0-1|Q9HAT0	ENSG00000105401	ENSG00000065371	CDC37	ROPN1	query	non_query	Unpublished Dataset()	HI-III	0.849124	Validated
P23497-2|P23497	Q14D33	ENSG00000067066	ENSG00000188011	SP100	RTP5	query	non_query	Rolland et al.(2014);Unpublished Dataset()	25416956;HI-III	0.850029	Published
Q16543	Q96HR9|Q96HR9-2	ENSG00000105401	ENSG00000115255	CDC37	REEP6	query	non_query	Unpublished Dataset()	HI-III	0.884738	Validated
O60504-1|O60504-2|O60504	Q5HYW2	ENSG00000120896	ENSG00000204131	SORBS3	NHSL2	query	non_query	Unpublished Dataset()	HI-III	0.877547	Validated
Q16543	Q13501-1|Q13501-2|Q13501	ENSG00000105401	ENSG00000161011	CDC37	SQSTM1	query	non_query	Unpublished Dataset()	HI-III	0.903655	Validated
Q16543	Q9UL42	ENSG00000105401	ENSG00000240694	CDC37	PNMA2	query	non_query	Unpublished Dataset()	HI-III	0.867901	Validated
O60504-1|O60504-2|O60504	P51946	ENSG00000120896	ENSG00000134480	SORBS3	CCNH	query	non_query	Unpublished Dataset()	HI-III	0.862228	Validated
P61978-2|P61978-1|P61978	Q9UNE2-1	ENSG00000165119	ENSG00000181031	HNRNPK	RPH3AL	query	non_query	Unpublished Dataset()	HI-III	0.758798	Validated
Q16543	Q9H079	ENSG00000105401	ENSG00000134152	CDC37	KATNBL1	query	non_query	Unpublished Dataset()	HI-III	0.775835	Validated
Q16543	Q6PI77	ENSG00000105401	ENSG00000198908	CDC37	BHLHB9	query	non_query	Unpublished Dataset()	HI-III	0.870279	Validated
P56524-2|P56524	Q06413-1|Q06413	ENSG00000068024	ENSG00000081189	HDAC4	MEF2C	query	non_query	Unpublished Dataset()	HI-III	0.792235	Validated
Q16543	P14136-1|P14136	ENSG00000105401	ENSG00000131095	CDC37	GFAP	query	non_query	Unpublished Dataset()	HI-III	0.862222	Validated
Q8WX93-2|Q8WX93	Q9NSB8-2|Q9NSB8	ENSG00000129116	ENSG00000103942	PALLD	HOMER2	query	non_query	Unpublished Dataset()	HI-III	0.758307	Validated
Q16543	O43805	ENSG00000105401	ENSG00000176101	CDC37	SSNA1	query	non_query	Unpublished Dataset()	HI-III	0.899677	Validated
O60504-1|O60504-2|O60504	Q8NI38-1	ENSG00000120896	ENSG00000167604	SORBS3	NFKBID	query	non_query	Unpublished Dataset()	HI-III	0.842687	Validated
P61978-2|P61978-1|P61978	Q8IZP0-5|Q8IZP0	ENSG00000165119	ENSG00000136754	HNRNPK	ABI1	query	non_query	Unpublished Dataset()	HI-III	0.85197	Validated
Q16543	Q03252	ENSG00000105401	ENSG00000176619	CDC37	LMNB2	query	non_query	Unpublished Dataset()	HI-III	0.847377	Validated
P56524-2|P56524	Q9UJV3-2|Q9UJV3	ENSG00000068024	ENSG00000080561	HDAC4	MID2	query	non_query	Unpublished Dataset()	HI-III	0.870691	Validated
Q16543	P60709	ENSG00000105401	ENSG00000075624	CDC37	ACTB	query	non_query	Unpublished Dataset()	HI-III	0.867901	Validated
Q9UI08-2|Q9UI08-1|Q9UI08	Q9P2A4-1	ENSG00000196405	ENSG00000108798	EVL	ABI3	query	non_query	Rolland et al.(2014);Unpublished Dataset()	25416956;HI-III	0.887203	Published
O60504-1|O60504-2|O60504	Q96PV4	ENSG00000120896	ENSG00000198883	SORBS3	PNMA5	query	non_query	Unpublished Dataset()	HI-III	0.862228	Validated
O60504-1|O60504-2|O60504	O95995-1	ENSG00000120896	ENSG00000141013	SORBS3	GAS8	query	non_query	Unpublished Dataset()	HI-III	0.862228	Validated
O60504-1|O60504-2|O60504	O14512-1|O14512	ENSG00000120896	ENSG00000274211	SORBS3	SOCS7	query	non_query	Unpublished Dataset()	HI-III	0.862228	Validated
O60504-1|O60504-2|O60504	Q92917	ENSG00000120896	ENSG00000068394	SORBS3	GPKOW	query	non_query	Unpublished Dataset()	HI-III	0.842687	Validated
O60504-1|O60504-2|O60504	D6W601	ENSG00000120896	ENSG00000213638	SORBS3	ADAT3	query	non_query	Unpublished Dataset()	HI-III	0.842687	Validated
P56524-2|P56524	P62258-1|P62258	ENSG00000068024	ENSG00000108953	HDAC4	YWHAE	query	non_query	Unpublished Dataset()	HI-III	0.798549	Validated
P61978-2|P61978-1|P61978	P41238	ENSG00000165119	ENSG00000111701	HNRNPK	APOBEC1	query	non_query	Unpublished Dataset()	HI-III	0.758798	Validated
P56524-2|P56524	O76011	ENSG00000068024	ENSG00000131737	HDAC4	KRT34	query	non_query	Unpublished Dataset()	HI-III	0.845678	Validated
P61978-2|P61978-1|P61978	A0A075B739	ENSG00000165119	ENSG00000260220	HNRNPK	CCDC187	query	non_query	Unpublished Dataset()	HI-III	0.767964	Validated
Q8WX93-2|Q8WX93	Q9NSC5-1|Q9NSC5	ENSG00000129116	ENSG00000051128	PALLD	HOMER3	query	non_query	Unpublished Dataset()	HI-III	0.833174	Validated
P61978-2|P61978-1|P61978	Q96PU8-1	ENSG00000165119	ENSG00000112531	HNRNPK	QKI	query	non_query	Rolland et al.(2014);Unpublished Dataset();Rual et al.(2005)	25416956;HI-III;16189514	0.871579	Published
Q16543	Q9Y2F9-2	ENSG00000105401	ENSG00000132640	CDC37	BTBD3	query	non_query	Unpublished Dataset()	HI-III	0.859386	Validated
P56524-2|P56524	A0A0C4DGS5|Q08379	ENSG00000068024	ENSG00000167110	HDAC4	GOLGA2	query	non_query	Unpublished Dataset();Rolland et al.(2014)	HI-III;25416956	0.873264	Published
Q16543	Q9HCK0	ENSG00000105401	ENSG00000171448	CDC37	ZBTB26	query	non_query	Unpublished Dataset()	HI-III	0.870402	Validated
P56524-2|P56524	Q0VD86-1|Q0VD86	ENSG00000068024	ENSG00000196388	HDAC4	INCA1	query	non_query	Unpublished Dataset()	HI-III	0.702333	Validated
O60504-1|O60504-2|O60504	Q9HC98-1|Q9HC98	ENSG00000120896	ENSG00000119408	SORBS3	NEK6	query	non_query	Unpublished Dataset()	HI-III	0.842687	Validated
Q16543	Q969F0	ENSG00000105401	ENSG00000147378	CDC37	FATE1	query	non_query	Unpublished Dataset()	HI-III	0.884738	Validated
Q16543	Q9H257-2|Q9H257-3|Q9H257	ENSG00000105401	ENSG00000187796	CDC37	CARD9	query	non_query	Unpublished Dataset()	HI-III	0.856496	Validated
O60504-1|O60504-2|O60504	O75145-1|O75145	ENSG00000120896	ENSG00000177380	SORBS3	PPFIA3	query	non_query	Unpublished Dataset()	HI-III	0.855633	Validated
O60504-1|O60504-2|O60504	Q15742-1	ENSG00000120896	ENSG00000166886	SORBS3	NAB2	query	non_query	Unpublished Dataset()	HI-III	0.832154	Validated
P61978-2|P61978-1|P61978	Q8TF50	ENSG00000165119	ENSG00000167625	HNRNPK	ZNF526	query	non_query	Unpublished Dataset()	HI-III	0.873987	Validated
Q16543	P86481	ENSG00000105401	ENSG00000204918	CDC37	PRR20B	query	non_query	Unpublished Dataset()	HI-III	0.858773	Validated
P56524-2|P56524	Q08117-2|Q08117	ENSG00000068024	ENSG00000104964	HDAC4	AES	query	non_query	Unpublished Dataset()	HI-III	0.830344	Validated
O60504-1|O60504-2|O60504	Q13671-1|Q13671	ENSG00000120896	ENSG00000174791	SORBS3	RIN1	query	non_query	Unpublished Dataset()	HI-III	0.855409	Validated
Q16543	P31321	ENSG00000105401	ENSG00000188191	CDC37	PRKAR1B	query	non_query	Unpublished Dataset()	HI-III	0.899417	Validated
Q16543	Q9UKT9-1|Q9UKT9	ENSG00000105401	ENSG00000161405	CDC37	IKZF3	query	non_query	Unpublished Dataset()	HI-III	0.854968	Validated
P23497-2|P23497	Q9Y228-1	ENSG00000067066	ENSG00000009790	SP100	TRAF3IP3	query	non_query	Rolland et al.(2014);Unpublished Dataset()	25416956;HI-III	0.85418	Published
O60504-1|O60504-2|O60504	P56282-1	ENSG00000120896	ENSG00000100479	SORBS3	POLE2	query	non_query	Unpublished Dataset()	HI-III	0.862228	Validated
Q9UI08-2|Q9UI08-1|Q9UI08	Q7Z6J0-1|Q7Z6J0	ENSG00000196405	ENSG00000154447	EVL	SH3RF1	query	non_query	Unpublished Dataset()	HI-III	0.852178	Validated
P56524-2|P56524	Q9ULU8-2|A0A0C4DGY2	ENSG00000068024	ENSG00000163618	HDAC4	CADPS	query	non_query	Unpublished Dataset()	HI-III	0.785811	Validated
Q16543	Q9UQM7-1|Q9UQM7	ENSG00000105401	ENSG00000070808	CDC37	CAMK2A	query	non_query	Unpublished Dataset()	HI-III	0.875725	Validated
O60504-1|O60504-2|O60504	P31751-1|P31751	ENSG00000120896	ENSG00000105221	SORBS3	AKT2	query	non_query	Unpublished Dataset()	HI-III	0.879687	Validated
O60504-1|O60504-2|O60504	A0A087WUI6	ENSG00000120896	ENSG00000083535	SORBS3	PIBF1	query	non_query	Unpublished Dataset()	HI-III	0.860511	Validated
Q16543	Q9BWT7-1|Q9BWT7	ENSG00000105401	ENSG00000100065	CDC37	CARD10	query	non_query	Unpublished Dataset()	HI-III	0.809529	Validated
P61978-2|P61978-1|P61978	A8MYP8-1	ENSG00000165119	ENSG00000177989	HNRNPK	ODF3B	query	non_query	Unpublished Dataset()	HI-III	0.853139	Validated
P61978-2|P61978-1|P61978	Q6ZRY4-1	ENSG00000165119	ENSG00000166831	HNRNPK	RBPMS2	query	non_query	Unpublished Dataset()	HI-III	0.89266	Validated
Q16543	O15344-1|O15344	ENSG00000105401	ENSG00000101871	CDC37	MID1	query	non_query	Unpublished Dataset()	HI-III	0.808984	Validated
O60504-1|O60504-2|O60504	Q8TD31-1|Q8TD31	ENSG00000120896	ENSG00000204536	SORBS3	CCHCR1	query	non_query	Unpublished Dataset()	HI-III	0.87585	Validated
O60504-1|O60504-2|O60504	O14964-1|O14964	ENSG00000120896	ENSG00000185359	SORBS3	HGS	query	non_query	Unpublished Dataset()	HI-III	0.856773	Validated
O60504-1|O60504-2|O60504	Q53FD0-2	ENSG00000120896	ENSG00000119703	SORBS3	ZC2HC1C	query	non_query	Unpublished Dataset()	HI-III	0.80941	Validated
O60504-1|O60504-2|O60504	Q9NYF3	ENSG00000120896	ENSG00000120709	SORBS3	FAM53C	query	non_query	Unpublished Dataset()	HI-III	0.879687	Validated
O60504-1|O60504-2|O60504	Q63HR2-5|Q63HR2	ENSG00000120896	ENSG00000111077	SORBS3	TNS2	query	non_query	Unpublished Dataset()	HI-III	0.831621	Validated
Q16543	Q99750	ENSG00000105401	ENSG00000112559	CDC37	MDFI	query	non_query	Unpublished Dataset()	HI-III	0.861622	Validated
Q16543	Q8N987-1	ENSG00000105401	ENSG00000123119	CDC37	NECAB1	query	non_query	Unpublished Dataset()	HI-III	0.899677	Validated
Q16543	Q9BVG8-5	ENSG00000105401	ENSG00000140859	CDC37	KIFC3	query	non_query	Unpublished Dataset()	HI-III	0.882155	Validated
Q16543	G5EA54	ENSG00000105401	ENSG00000151338	CDC37	MIPOL1	query	non_query	Unpublished Dataset()	HI-III	0.867901	Validated
Q16543	Q96M89-2	ENSG00000105401	ENSG00000163006	CDC37	CCDC138	query	non_query	Unpublished Dataset()	HI-III	0.84921	Validated
Q16543	Q9UFW8	ENSG00000105401	ENSG00000163320	CDC37	CGGBP1	query	non_query	Unpublished Dataset()	HI-III	0.849124	Validated
Q16543	Q9Y2J4-1	ENSG00000105401	ENSG00000114019	CDC37	AMOTL2	query	non_query	Unpublished Dataset()	HI-III	0.892581	Validated
P56524-2|P56524	Q5JR59-3	ENSG00000068024	ENSG00000132938	HDAC4	MTUS2	query	non_query	Rolland et al.(2014);Unpublished Dataset()	25416956;HI-III	0.855411	Published
O60504-1|O60504-2|O60504	P23415-1	ENSG00000120896	ENSG00000145888	SORBS3	GLRA1	query	non_query	Unpublished Dataset()	HI-III	0.842789	Validated
O60504-1|O60504-2|O60504	Q96N21-1	ENSG00000120896	ENSG00000167302	SORBS3	TEPSIN	query	non_query	Unpublished Dataset()	HI-III	0.842789	Validated
Q16543	O14744-1|O14744	ENSG00000105401	ENSG00000100462	CDC37	PRMT5	query	non_query	Unpublished Dataset()	HI-III	0.863883	Validated
Q16543	Q99873-4|Q99873	ENSG00000105401	ENSG00000126457	CDC37	PRMT1	query	non_query	Unpublished Dataset()	HI-III	0.858773	Validated
Q01432-4	A0A0C4DFQ7|Q9NZI2	ENSG00000133805	ENSG00000182132	AMPD3	KCNIP1	query	non_query	Unpublished Dataset()	HI-III	0.747271	Validated
O60504-1|O60504-2|O60504	H7C112	ENSG00000120896	ENSG00000099364	SORBS3	FBXL19	query	non_query	Unpublished Dataset()	HI-III	0.852774	Validated
Q16543	H3BTW2|Q7Z6G3|Q7Z6G3-2	ENSG00000105401	ENSG00000103154	CDC37	NECAB2	query	non_query	Unpublished Dataset()	HI-III	0.867901	Validated
Q16543	Q7Z6B0-1|Q7Z6B0	ENSG00000105401	ENSG00000123106	CDC37	CCDC91	query	non_query	Unpublished Dataset()	HI-III	0.834775	Validated
O60504-1|O60504-2|O60504	Q9H0I2-1	ENSG00000120896	ENSG00000124074	SORBS3	ENKD1	query	non_query	Unpublished Dataset()	HI-III	0.862228	Validated
Q8WWM7-9|Q8WWM7	Q8N9W6-1	ENSG00000168488	ENSG00000152430	ATXN2L	BOLL	query	non_query	Unpublished Dataset()	HI-III	0.765841	Validated
Q16543	P86496	ENSG00000105401	ENSG00000204919	CDC37	PRR20A	query	non_query	Unpublished Dataset()	HI-III	0.858773	Validated
P56524-2|P56524	Q8N1B4-1|Q8N1B4	ENSG00000068024	ENSG00000206286	HDAC4	VPS52	query	non_query	Unpublished Dataset()	HI-III	0.783862	Validated
Q16543	O76083-2|O76083-4|O76083-1	ENSG00000105401	ENSG00000160191	CDC37	PDE9A	query	non_query	Unpublished Dataset()	HI-III	0.852873	Validated
P61978-2|P61978-1|P61978	Q9NRW3	ENSG00000165119	ENSG00000244509	HNRNPK	APOBEC3C	query	non_query	Unpublished Dataset()	HI-III	0.758798	Validated
Q16543	Q8NA61-2	ENSG00000105401	ENSG00000174015	CDC37	SPERT	query	non_query	Unpublished Dataset()	HI-III	0.864261	Validated
Q16543	Q5T409|Q9NRI5	ENSG00000105401	ENSG00000162946	CDC37	DISC1	query	non_query	Unpublished Dataset()	HI-III	0.831326	Validated
P61978-2|P61978-1|P61978	Q08117-2|Q08117	ENSG00000165119	ENSG00000104964	HNRNPK	AES	query	non_query	Unpublished Dataset()	HI-III	0.865007	Validated
Q16543	P78424-1	ENSG00000105401	ENSG00000106536	CDC37	POU6F2	query	non_query	Unpublished Dataset()	HI-III	0.845791	Validated
O60504-1|O60504-2|O60504	Q9BVV2	ENSG00000120896	ENSG00000125531	SORBS3	FNDC11	query	non_query	Unpublished Dataset()	HI-III	0.879687	Validated
O60504-1|O60504-2|O60504	Q9NV31	ENSG00000120896	ENSG00000177971	SORBS3	IMP3	query	non_query	Unpublished Dataset()	HI-III	0.852774	Validated
O60504-1|O60504-2|O60504	P13807-1|P13807	ENSG00000120896	ENSG00000104812	SORBS3	GYS1	query	non_query	Unpublished Dataset()	HI-III	0.876022	Validated
Q16543	Q8NHQ1-1|Q8NHQ1-3	ENSG00000105401	ENSG00000114107	CDC37	CEP70	query	non_query	Unpublished Dataset()	HI-III	0.871236	Validated
P56524-2|P56524	Q86Z20-1	ENSG00000068024	ENSG00000183323	HDAC4	CCDC125	query	non_query	Unpublished Dataset()	HI-III	0.818436	Validated
O60504-1|O60504-2|O60504	Q9H987-2	ENSG00000120896	ENSG00000166317	SORBS3	SYNPO2L	query	non_query	Unpublished Dataset()	HI-III	0.837038	Validated
P56524-2|P56524	Q8WWB3-1	ENSG00000068024	ENSG00000170788	HDAC4	DYDC1	query	non_query	Unpublished Dataset()	HI-III	0.772497	Validated
Q16543	Q8IZU0-1	ENSG00000105401	ENSG00000177138	CDC37	FAM9B	query	non_query	Unpublished Dataset()	HI-III	0.867901	Validated
Q16543	Q16623-1|Q16623	ENSG00000105401	ENSG00000106089	CDC37	STX1A	query	non_query	Unpublished Dataset()	HI-III	0.886254	Validated
P23497-2|P23497	P83916	ENSG00000067066	ENSG00000108468	SP100	CBX1	query	non_query	Unpublished Dataset()	HI-III	0.851981	Validated
O60504-1|O60504-2|O60504	Q99829	ENSG00000120896	ENSG00000214078	SORBS3	CPNE1	query	non_query	Unpublished Dataset()	HI-III	0.862228	Validated
O60504-1|O60504-2|O60504	Q6NYC8-1	ENSG00000120896	ENSG00000146112	SORBS3	PPP1R18	query	non_query	Unpublished Dataset()	HI-III	0.852774	Validated
P61978-2|P61978-1|P61978	Q9BYD2	ENSG00000165119	ENSG00000143436	HNRNPK	MRPL9	query	non_query	Unpublished Dataset()	HI-III	0.832668	Validated
Q16543	Q9Y6D9-1|Q9Y6D9	ENSG00000105401	ENSG00000002822	CDC37	MAD1L1	query	non_query	Unpublished Dataset()	HI-III	0.858672	Validated
Q16543	Q6PIF2	ENSG00000105401	ENSG00000161860	CDC37	SYCE2	query	non_query	Unpublished Dataset()	HI-III	0.884738	Validated
O60504-1|O60504-2|O60504	Q92997-1|Q92997	ENSG00000120896	ENSG00000161202	SORBS3	DVL3	query	non_query	Unpublished Dataset()	HI-III	0.850832	Validated
Q16543	Q15025-1|Q15025	ENSG00000105401	ENSG00000145901	CDC37	TNIP1	query	non_query	Unpublished Dataset()	HI-III	0.823196	Validated
P61978-2|P61978-1|P61978	Q96MU7-1|Q96MU7	ENSG00000165119	ENSG00000083896	HNRNPK	YTHDC1	query	non_query	Rolland et al.(2014);Unpublished Dataset()	25416956;HI-III	0.842106	Published
Q16543	Q01546	ENSG00000105401	ENSG00000185069	CDC37	KRT76	query	non_query	Unpublished Dataset()	HI-III	0.84446	Validated
O60504-1|O60504-2|O60504	Q68D86-1|A0A0C4DH19	ENSG00000120896	ENSG00000150636	SORBS3	CCDC102B	query	non_query	Unpublished Dataset()	HI-III	0.842687	Validated
Q16543	Q9NWS6-1	ENSG00000105401	ENSG00000100376	CDC37	FAM118A	query	non_query	Unpublished Dataset()	HI-III	0.884738	Validated
Q16543	Q96HH9-1	ENSG00000105401	ENSG00000155324	CDC37	GRAMD3	query	non_query	Unpublished Dataset()	HI-III	0.862222	Validated
Q16543	O96006	ENSG00000105401	ENSG00000214717	CDC37	ZBED1	query	non_query	Unpublished Dataset()	HI-III	0.840391	Validated
Q16543	O60861-1	ENSG00000105401	ENSG00000007237	CDC37	GAS7	query	non_query	Unpublished Dataset()	HI-III	0.854924	Validated
Q32P44-1	P54253-1|P54253	ENSG00000149499	ENSG00000124788	EML3	ATXN1	query	non_query	Unpublished Dataset()	HI-III	0.802452	Validated
O43566-7|O43566	P08754	ENSG00000169220	ENSG00000065135	RGS14	GNAI3	query	non_query	Unpublished Dataset()	HI-III	0.785176	Validated
P61978-2|P61978-1|P61978	V9GYU4	ENSG00000165119	ENSG00000181577	HNRNPK	C6orf223	query	non_query	Unpublished Dataset()	HI-III	0.853139	Validated
O60504-1|O60504-2|O60504	Q8N8B7-1	ENSG00000120896	ENSG00000176896	SORBS3	TCEANC	query	non_query	Unpublished Dataset()	HI-III	0.832154	Validated
Q16543	P63261	ENSG00000105401	ENSG00000184009	CDC37	ACTG1	query	non_query	Unpublished Dataset()	HI-III	0.884738	Validated
Q16543	Q9BT49	ENSG00000105401	ENSG00000184436	CDC37	THAP7	query	non_query	Unpublished Dataset()	HI-III	0.892472	Validated
P61978-2|P61978-1|P61978	Q9NYB9-2|Q9NYB9	ENSG00000165119	ENSG00000138443	HNRNPK	ABI2	query	non_query	Unpublished Dataset();Rolland et al.(2014)	HI-III;25416956	0.908357	Published
Q9BUJ2-1|Q9BUJ2-4|Q9BUJ2-2|A0A087X1I2|Q9BUJ2	Q96KQ4	ENSG00000105323	ENSG00000088808	HNRNPUL1	PPP1R13B	query	non_query	Unpublished Dataset()	HI-III	0.773363	Validated
O60504-1|O60504-2|O60504	P42773	ENSG00000120896	ENSG00000123080	SORBS3	CDKN2C	query	non_query	Unpublished Dataset()	HI-III	0.842687	Validated
Q16543	P15884-3|A0A1B0GVB8|P15884	ENSG00000105401	ENSG00000196628	CDC37	TCF4	query	non_query	Unpublished Dataset()	HI-III	0.820337	Validated
Q5W0B1	Q96T60-1|Q96T60	ENSG00000152193	ENSG00000039650	RNF219	PNKP	query	non_query	Unpublished Dataset()	HI-III	0.792806	Validated
P56524-2|P56524	Q9BUH8	ENSG00000068024	ENSG00000183092	HDAC4	BEGAIN	query	non_query	Unpublished Dataset()	HI-III	0.732702	Validated
O60504-1|O60504-2|O60504	O75604-1|O75604	ENSG00000120896	ENSG00000036672	SORBS3	USP2	query	non_query	Unpublished Dataset()	HI-III	0.862228	Validated
O60504-1|O60504-2|O60504	Q2TAC2-2	ENSG00000120896	ENSG00000176155	SORBS3	CCDC57	query	non_query	Unpublished Dataset()	HI-III	0.875275	Validated
P56524-2|P56524	O94868-3|O94868	ENSG00000068024	ENSG00000137478	HDAC4	FCHSD2	query	non_query	Unpublished Dataset()	HI-III	0.733702	Validated
P56524-2|P56524	O75031-1|O75031	ENSG00000068024	ENSG00000160207	HDAC4	HSF2BP	query	non_query	Unpublished Dataset()	HI-III	0.825601	Validated
O60504-1|O60504-2|O60504	Q5JVL4-1	ENSG00000120896	ENSG00000096093	SORBS3	EFHC1	query	non_query	Unpublished Dataset()	HI-III	0.842687	Validated
Q16543	Q5HYN5	ENSG00000105401	ENSG00000268940	CDC37	CT45A1	query	non_query	Unpublished Dataset()	HI-III	0.884738	Validated
Q16543	O75031-1|O75031	ENSG00000105401	ENSG00000160207	CDC37	HSF2BP	query	non_query	Unpublished Dataset()	HI-III	0.869768	Validated
O60504-1|O60504-2|O60504	O43439-4|O43439-3	ENSG00000120896	ENSG00000078699	SORBS3	CBFA2T2	query	non_query	Unpublished Dataset()	HI-III	0.862228	Validated
O60504-1|O60504-2|O60504	Q8IXY8-1	ENSG00000120896	ENSG00000185250	SORBS3	PPIL6	query	non_query	Unpublished Dataset()	HI-III	0.879687	Validated
Q16543	Q12933-1|Q12933	ENSG00000105401	ENSG00000127191	CDC37	TRAF2	query	non_query	Unpublished Dataset()	HI-III	0.896621	Validated
P56524-2|P56524	Q02078-2|Q02078-5|Q02078-6|Q02078	ENSG00000068024	ENSG00000068305	HDAC4	MEF2A	query	non_query	Unpublished Dataset()	HI-III	0.810712	Validated
O60504-1|O60504-2|O60504	O15160-1|O15160	ENSG00000120896	ENSG00000171453	SORBS3	POLR1C	query	non_query	Unpublished Dataset()	HI-III	0.879687	Validated
P56524-2|P56524	Q9Y2D8-1|Q9Y2D8-2|Q9Y2D8	ENSG00000068024	ENSG00000117155	HDAC4	SSX2IP	query	non_query	Unpublished Dataset()	HI-III	0.810712	Validated
O60504-1|O60504-2|O60504	Q16204	ENSG00000120896	ENSG00000108091	SORBS3	CCDC6	query	non_query	Unpublished Dataset()	HI-III	0.879687	Validated
P56524-2|P56524	Q9UBB9-1	ENSG00000068024	ENSG00000100109	HDAC4	TFIP11	query	non_query	Unpublished Dataset()	HI-III	0.839825	Validated
Q16543	A6NEM1-1	ENSG00000105401	ENSG00000197978	CDC37	GOLGA6L9	query	non_query	Unpublished Dataset()	HI-III	0.867995	Validated
O60504-1|O60504-2|O60504	Q86YQ8-1	ENSG00000120896	ENSG00000139117	SORBS3	CPNE8	query	non_query	Unpublished Dataset()	HI-III	0.879687	Validated
P56524-2|P56524	Q9BZW7-1	ENSG00000068024	ENSG00000135951	HDAC4	TSGA10	query	non_query	Unpublished Dataset()	HI-III	0.811096	Validated
P56524-2|P56524	Q96ED9-2|Q96ED9	ENSG00000068024	ENSG00000095066	HDAC4	HOOK2	query	non_query	Unpublished Dataset()	HI-III	0.864186	Validated
Q16543	Q9NTM9	ENSG00000105401	ENSG00000119929	CDC37	CUTC	query	non_query	Unpublished Dataset()	HI-III	0.876608	Validated
Q16543	A0A087WXA6|Q4V328	ENSG00000105401	ENSG00000068400	CDC37	GRIPAP1	query	non_query	Unpublished Dataset()	HI-III	0.891249	Validated
Q16543	A0A0A0MRT2|Q9BTA9-1	ENSG00000105401	ENSG00000095787	CDC37	WAC	query	non_query	Unpublished Dataset()	HI-III	0.863081	Validated
Q16543	P62333	ENSG00000105401	ENSG00000100519	CDC37	PSMC6	query	non_query	Unpublished Dataset()	HI-III	0.883668	Validated
P23497-2|P23497	P61956-1|P61956	ENSG00000067066	ENSG00000188612	SP100	SUMO2	query	non_query	Unpublished Dataset()	HI-III	0.796164	Validated
P61978-2|P61978-1|P61978	P07101-3|P07101	ENSG00000165119	ENSG00000180176	HNRNPK	TH	query	non_query	Unpublished Dataset()	HI-III	0.839836	Validated
O60504-1|O60504-2|O60504	Q53H80	ENSG00000120896	ENSG00000135334	SORBS3	AKIRIN2	query	non_query	Unpublished Dataset()	HI-III	0.832154	Validated
P61978-2|P61978-1|P61978	Q86VE0	ENSG00000165119	ENSG00000176182	HNRNPK	MYPOP	query	non_query	Unpublished Dataset()	HI-III	0.888008	Validated
Q16543	Q8WU08-2	ENSG00000105401	ENSG00000169302	CDC37	STK32A	query	non_query	Unpublished Dataset()	HI-III	0.780954	Validated
O60504-1|O60504-2|O60504	Q1MX18-1	ENSG00000120896	ENSG00000188487	SORBS3	INSC	query	non_query	Unpublished Dataset()	HI-III	0.80941	Validated
Q9BYX4-1	Q14145	ENSG00000115267	ENSG00000079999	IFIH1	KEAP1	query	non_query	Unpublished Dataset()	HI-III	0.795826	Validated
Q16543	O95198-1|O95198	ENSG00000105401	ENSG00000109466	CDC37	KLHL2	query	non_query	Unpublished Dataset()	HI-III	0.847929	Validated
Q16543	A0A087WUI6	ENSG00000105401	ENSG00000083535	CDC37	PIBF1	query	non_query	Unpublished Dataset()	HI-III	0.859917	Validated
P56524-2|P56524	Q14525	ENSG00000068024	ENSG00000131738	HDAC4	KRT33B	query	non_query	Unpublished Dataset()	HI-III	0.759645	Validated
O60504-1|O60504-2|O60504	A0A0J9YW04	ENSG00000120896	ENSG00000266714	SORBS3	MYO15B	query	non_query	Unpublished Dataset()	HI-III	0.862228	Validated
O60504-1|O60504-2|O60504	Q3SY00-1|Q3SY00-2	ENSG00000120896	ENSG00000175513	SORBS3	TSGA10IP	query	non_query	Unpublished Dataset()	HI-III	0.842687	Validated
Q9UIL8-2	O00560-1|O00560	ENSG00000136147	ENSG00000137575	PHF11	SDCBP	query	non_query	Unpublished Dataset()	HI-III	0.772082	Validated
O60504-1|O60504-2|O60504	O60568	ENSG00000120896	ENSG00000106397	SORBS3	PLOD3	query	non_query	Unpublished Dataset()	HI-III	0.838035	Validated
P56524-2|P56524	Q13137-1|Q13137	ENSG00000068024	ENSG00000136436	HDAC4	CALCOCO2	query	non_query	Unpublished Dataset()	HI-III	0.803901	Validated
O60504-1|O60504-2|O60504	Q9HAT0-1|Q9HAT0	ENSG00000120896	ENSG00000065371	SORBS3	ROPN1	query	non_query	Unpublished Dataset()	HI-III	0.832154	Validated
O60504-1|O60504-2|O60504	Q8NA54-1|A1A4Z1	ENSG00000120896	ENSG00000164675	SORBS3	IQUB	query	non_query	Unpublished Dataset()	HI-III	0.85495	Validated
Q16543	P41219-1	ENSG00000105401	ENSG00000135406	CDC37	PRPH	query	non_query	Unpublished Dataset()	HI-III	0.858532	Validated
P56524-2|P56524	Q9H0C1	ENSG00000068024	ENSG00000066185	HDAC4	ZMYND12	query	non_query	Unpublished Dataset()	HI-III	0.736123	Validated
P56524-2|P56524	Q8NHQ1-1|Q8NHQ1-3	ENSG00000068024	ENSG00000114107	HDAC4	CEP70	query	non_query	Unpublished Dataset()	HI-III	0.805962	Validated
P56524-2|P56524	Q8WXK1	ENSG00000068024	ENSG00000146809	HDAC4	ASB15	query	non_query	Unpublished Dataset()	HI-III	0.732702	Validated
P56524-2|P56524	Q9NRD5-1|Q9NRD5	ENSG00000068024	ENSG00000100151	HDAC4	PICK1	query	non_query	Unpublished Dataset()	HI-III	0.839043	Validated
O60504-1|O60504-2|O60504	Q9UHY1	ENSG00000120896	ENSG00000115216	SORBS3	NRBP1	query	non_query	Unpublished Dataset()	HI-III	0.852774	Validated
P61978-2|P61978-1|P61978	Q8NE01-1	ENSG00000165119	ENSG00000168763	HNRNPK	CNNM3	query	non_query	Unpublished Dataset()	HI-III	0.871814	Validated
P23497-2|P23497	Q9BUI4|E9PHH9	ENSG00000067066	ENSG00000186141	SP100	POLR3C	query	non_query	Unpublished Dataset()	HI-III	0.802764	Validated
Q16543	Q8WZ19	ENSG00000105401	ENSG00000174943	CDC37	KCTD13	query	non_query	Unpublished Dataset()	HI-III	0.858773	Validated
O60504-1|O60504-2|O60504	Q9BWG6-1|Q9BWG6	ENSG00000120896	ENSG00000163156	SORBS3	SCNM1	query	non_query	Unpublished Dataset()	HI-III	0.842687	Validated
O60504-1|O60504-2|O60504	P40222	ENSG00000120896	ENSG00000084652	SORBS3	TXLNA	query	non_query	Unpublished Dataset()	HI-III	0.832154	Validated
P23497-2|P23497	Q13185	ENSG00000067066	ENSG00000122565	SP100	CBX3	query	non_query	Unpublished Dataset()	HI-III	0.870544	Validated
O60504-1|O60504-2|O60504	P18206-2|P18206	ENSG00000120896	ENSG00000035403	SORBS3	VCL	query	non_query	Unpublished Dataset()	HI-III	0.840941	Validated
P61978-2|P61978-1|P61978	P84103-1|P84103	ENSG00000165119	ENSG00000112081	HNRNPK	SRSF3	query	non_query	Unpublished Dataset()	HI-III	0.880077	Validated
Q16543	Q53EZ4-1|Q53EZ4	ENSG00000105401	ENSG00000138180	CDC37	CEP55	query	non_query	Unpublished Dataset()	HI-III	0.8591	Validated
Q16543	Q96BR9	ENSG00000105401	ENSG00000160062	CDC37	ZBTB8A	query	non_query	Unpublished Dataset()	HI-III	0.878885	Validated
O60504-1|O60504-2|O60504	O43189-1|O43189	ENSG00000120896	ENSG00000112511	SORBS3	PHF1	query	non_query	Unpublished Dataset()	HI-III	0.879687	Validated
O60504-1|O60504-2|O60504	O15372	ENSG00000120896	ENSG00000147677	SORBS3	EIF3H	query	non_query	Rolland et al.(2014);Unpublished Dataset()	25416956;HI-III	0.842687	Published
O60504-1|O60504-2|O60504	Q96HR8-1	ENSG00000120896	ENSG00000145414	SORBS3	NAF1	query	non_query	Unpublished Dataset()	HI-III	0.852774	Validated
O60504-1|O60504-2|O60504	P55040	ENSG00000120896	ENSG00000164949	SORBS3	GEM	query	non_query	Unpublished Dataset()	HI-III	0.879687	Validated
O60504-1|O60504-2|O60504	Q8N4B1-1	ENSG00000120896	ENSG00000198324	SORBS3	FAM109A	query	non_query	Unpublished Dataset()	HI-III	0.879687	Validated
P56524-2|P56524	Q5JST6-1	ENSG00000068024	ENSG00000183690	HDAC4	EFHC2	query	non_query	Unpublished Dataset()	HI-III	0.843325	Validated
Q16543	Q8N7W2-2	ENSG00000105401	ENSG00000165626	CDC37	BEND7	query	non_query	Unpublished Dataset()	HI-III	0.867901	Validated
Q16543	A0A0C4DGS5|Q08379	ENSG00000105401	ENSG00000167110	CDC37	GOLGA2	query	non_query	Unpublished Dataset()	HI-III	0.855027	Validated
O60504-1|O60504-2|O60504	Q8IWX8	ENSG00000120896	ENSG00000085872	SORBS3	CHERP	query	non_query	Unpublished Dataset()	HI-III	0.828908	Validated
O60504-1|O60504-2|O60504	Q9NYB9-2|Q9NYB9	ENSG00000120896	ENSG00000138443	SORBS3	ABI2	query	non_query	Unpublished Dataset()	HI-III	0.879687	Validated
Q16543	Q9NSC5-1|Q9NSC5	ENSG00000105401	ENSG00000051128	CDC37	HOMER3	query	non_query	Unpublished Dataset()	HI-III	0.867901	Validated
P56524-2|P56524	Q86X02	ENSG00000068024	ENSG00000109089	HDAC4	CDR2L	query	non_query	Unpublished Dataset()	HI-III	0.836526	Validated
Q16543	Q7L273	ENSG00000105401	ENSG00000104756	CDC37	KCTD9	query	non_query	Unpublished Dataset()	HI-III	0.857595	Validated
Q16543	Q9NVV9-1|Q9NVV9	ENSG00000105401	ENSG00000131931	CDC37	THAP1	query	non_query	Unpublished Dataset()	HI-III	0.899677	Validated
Q16543	Q9BYV2-1|Q9BYV2	ENSG00000105401	ENSG00000138100	CDC37	TRIM54	query	non_query	Unpublished Dataset()	HI-III	0.887617	Validated
O60504-1|O60504-2|O60504	Q96HB5-1	ENSG00000120896	ENSG00000147144	SORBS3	CCDC120	query	non_query	Unpublished Dataset()	HI-III	0.852774	Validated
P56524-2|P56524	A0A087WXA6|Q4V328	ENSG00000068024	ENSG00000068400	HDAC4	GRIPAP1	query	non_query	Unpublished Dataset()	HI-III	0.827018	Validated
Q16543	Q96EG3	ENSG00000105401	ENSG00000152475	CDC37	ZNF837	query	non_query	Unpublished Dataset()	HI-III	0.853045	Validated
P61978-2|P61978-1|P61978	Q6NXR0	ENSG00000165119	ENSG00000124449	HNRNPK	IRGC	query	non_query	Unpublished Dataset()	HI-III	0.832668	Validated
Q8WWM7-9|Q8WWM7	P60329	ENSG00000168488	ENSG00000212933	ATXN2L	KRTAP12-4	query	non_query	Unpublished Dataset()	HI-III	0.756169	Validated
Q16543	Q96IK5	ENSG00000105401	ENSG00000087338	CDC37	GMCL1	query	non_query	Unpublished Dataset()	HI-III	0.872738	Validated
Q16543	Q8TD31-1|Q8TD31	ENSG00000105401	ENSG00000204536	CDC37	CCHCR1	query	non_query	Unpublished Dataset()	HI-III	0.815749	Validated
P61978-2|P61978-1|P61978	Q8IVT2	ENSG00000165119	ENSG00000099812	HNRNPK	MISP	query	non_query	Unpublished Dataset()	HI-III	0.812437	Validated
O60504-1|O60504-2|O60504	Q9NX04-1|Q9NX04-2	ENSG00000120896	ENSG00000116922	SORBS3	C1orf109	query	non_query	Unpublished Dataset()	HI-III	0.862228	Validated
P61978-2|P61978-1|P61978	Q6VB84	ENSG00000165119	ENSG00000187559	HNRNPK	FOXD4L3	query	non_query	Unpublished Dataset()	HI-III	0.888008	Validated
O60504-1|O60504-2|O60504	Q92625-1	ENSG00000120896	ENSG00000064999	SORBS3	ANKS1A	query	non_query	Unpublished Dataset()	HI-III	0.80941	Validated
O60504-1|O60504-2|O60504	Q9UJX2-1	ENSG00000120896	ENSG00000094880	SORBS3	CDC23	query	non_query	Unpublished Dataset()	HI-III	0.862228	Validated
Q16543	P86479	ENSG00000105401	ENSG00000229665	CDC37	PRR20C	query	non_query	Unpublished Dataset()	HI-III	0.858773	Validated
Q16543	Q13555-5	ENSG00000105401	ENSG00000148660	CDC37	CAMK2G	query	non_query	Unpublished Dataset()	HI-III	0.871803	Validated
O60504-1|O60504-2|O60504	Q13064|Q6NSB6	ENSG00000120896	ENSG00000179455	SORBS3	MKRN3	query	non_query	Unpublished Dataset()	HI-III	0.862228	Validated
O60504-1|O60504-2|O60504	B4DDN1|P47897-1|P47897	ENSG00000120896	ENSG00000172053	SORBS3	QARS	query	non_query	Unpublished Dataset()	HI-III	0.855871	Validated
O60504-1|O60504-2|O60504	Q9BSW2-1	ENSG00000120896	ENSG00000130038	SORBS3	CRACR2A	query	non_query	Unpublished Dataset()	HI-III	0.821064	Validated
Q16543	Q9Y250-1|Q9Y250	ENSG00000105401	ENSG00000061337	CDC37	LZTS1	query	non_query	Unpublished Dataset()	HI-III	0.884474	Validated
P56524-2|P56524	O95273-1|O95273	ENSG00000068024	ENSG00000166946	HDAC4	CCNDBP1	query	non_query	Unpublished Dataset()	HI-III	0.837418	Validated
P56524-2|P56524	P54257-1|P54257	ENSG00000068024	ENSG00000173805	HDAC4	HAP1	query	non_query	Unpublished Dataset()	HI-III	0.785811	Validated
Q16543	Q9H2G9-1	ENSG00000105401	ENSG00000117475	CDC37	BLZF1	query	non_query	Unpublished Dataset()	HI-III	0.882619	Validated
O60504-1|O60504-2|O60504	Q8TF74-1	ENSG00000120896	ENSG00000171475	SORBS3	WIPF2	query	non_query	Unpublished Dataset()	HI-III	0.832154	Validated
O60504-1|O60504-2|O60504	Q9NZD8-1|Q9NZD8	ENSG00000120896	ENSG00000090487	SORBS3	SPG21	query	non_query	Unpublished Dataset()	HI-III	0.862228	Validated
O60504-1|O60504-2|O60504	Q9BZW7-1	ENSG00000120896	ENSG00000135951	SORBS3	TSGA10	query	non_query	Unpublished Dataset()	HI-III	0.878157	Validated
P61978-2|P61978-1|P61978	-	ENSG00000165119	ENSG00000185168	HNRNPK	LINC00482	query	non_query	Unpublished Dataset()	HI-III	0.890258	Validated
P61978-2|P61978-1|P61978	-	ENSG00000165119	ENSG00000180279	HNRNPK	LINC01869	query	non_query	Unpublished Dataset()	HI-III	0.832668	Validated
O60504-1|O60504-2|O60504	-	ENSG00000120896	ENSG00000213204	SORBS3	AL049697.1	query	non_query	Unpublished Dataset()	HI-III	0.862228	Validated
P56524-2|P56524	-	ENSG00000068024	ENSG00000064489	HDAC4	BORCS8-MEF2B	query	non_query	Unpublished Dataset()	HI-III	0.853929	Validated
P61978-2|P61978-1|P61978	-	ENSG00000165119	ENSG00000205176	HNRNPK	REXO1L1P	query	non_query	Unpublished Dataset()	HI-III	0.824258	Validated
P61978-2|P61978-1|P61978	-	ENSG00000165119	ENSG00000244306	HNRNPK	Hs.744284	query	non_query	Unpublished Dataset()	HI-III	0.821605	Validated
##
## Date Downloaded: August 3 2018
## Database Version: 4
## Query Parameters
## Score: 0.5
## Interaction Catagories: Published	Validated	Verified	Literature
## Tissue Expression:
