# Supplementary material for: The clock gene Bmal1 inhibits macrophage motility, phagocytosis, and impairs defense against pneumonia
Source: Proc Natl Acad Sci U S A. 2020 Jan 3;117(3):1543–51. doi: 10.1073/pnas.1915932117 (PMC6983378; doi:10.1073/pnas.1915932117)
Supplement: Supplementary File [file pnas.1915932117.sd02.xls]

## Sheet: Sheet0
ADCY3
ALOX15
ANO6
ARL4C
ATF3
AUTS2
AXL
B4GALT6
BCL2L1
C4A/C4B
C5AR2
CADM1
Cald1
CAT
CD9
CD244
CDKN2A
CLIC4
CRY1
CSF1
CXCL16
DCBLD2
DLG5
DOCK4
DPYSL3
DSE
EFS
EGLN3
EGR2
ELK3
ELMO2
EMILIN2
EPB41L4B
ERF
FABP7
FGFR1
FMNL2
FOSB
FZD4
GATA6
GBA2
GCNT1
GCNT2
GDF15
GEM
GLIPR2
GNA13
GPR132
HTATIP2
IL16
IL11RA
IL1RN
ITGA4
ITGA5
ITGA6
ITGA9
ITGAD
ITGAL
ITGAM
ITGAX
ITGB1
JUNB
JUND
KCNN3
KDM6B
KLF2
LBP
LCP2
LGMN
LIFR
LMNA
LRP5
LTC4S
LYZ
MALT1
MAP2K3
MAPKAPK2
Mapre2
MCOLN2
MCTP1
MDM2
MRAS
MSR1
MST1R
MTUS1
MYO6
NCF1
NET1
NFE2L2
NFIA
NFKB1
NFKB2
NFKBIB
NINJ1
NOD1
NR1D1
NR1H3
NR4A2
NRP2
OSM
P2RX1
P2RY6
PAK4
PARVG
PDGFA
PDGFB
PDK1
PGLYRP1
PLEKHO1
PRDX1
PRDX6
PRKG1
PROCR
PRTN3
PTAFR
PTGER4
PTGIR
RAB11FIP1
RAB27A
RABGEF1
RALGDS
RAP1GAP2
RASGRP2
RASGRP3
RASGRP4
RCAN1
RCC2
RGS18
RHBDF2
RHOB
RHOC
RIPOR2
SCN1B
SELP
SEMA4A
SERPINB2
SERPINE1
SHC1
SIX1
SLC11A1
SLC12A5
SLC2A1
SLC7A8
SLC7A11
SMAD1
SQSTM1
SSH2
ST14
ST3GAL4
STARD13
STK26
TCF7L2
TFAP4
THBD
THRA
TIAM2
TLR2
TNFRSF12A
TSC22D3
TSPAN3
TXNRD1
UNC13B
UNC5A
VAV3
