# Supplementary material for: The clock gene Bmal1 inhibits macrophage motility, phagocytosis, and impairs defense against pneumonia
Source: Proc Natl Acad Sci U S A. 2020 Jan 3;117(3):1543–51. doi: 10.1073/pnas.1915932117 (PMC6983378; doi:10.1073/pnas.1915932117)
Supplement: Supplementary File [file pnas.1915932117.sd03.xlsx]

## Sheet: Table S3
Nr1d1
Thbd
Procr
Lyz2
Slc2a1
Itga6
Htra3
Gadd45b
Thra
Serpine1
Marveld1
Nr1h3
Dbp
Per3
Pdk1
Cry2
Padi4
Dgat2
Zfp36l1
Khk
Dapp1
Tsc22d3
Arsg
Gcnt2
Itgal
Kdm6b
Trf
Garnl3
Coq10b
Gdf15
Cyth1
Mmp27
Nr4a2
Lat2
Pwwp2b
Mdm1
Zfp691
Prtn3
Tnip3
Lcp2
Cd52
Adamtsl5
Ly9
Slc25a23
Gna13
Serpinb8
Nfe2l2
Ssh2
Rilpl2
Pmepa1
Cald1
Emilin2
Glipr1
Ifrd1
Eif5a2
Vamp1
Cxcl16
Mst1r
Nxpe5
Ado
Fam111a
Dnmt3l
Ninj1
Atf3
Ip6k3
Gm13986
Slc25a33
Cenpb
Gbp11
Lbp
P2ry6
Zmynd15
Jund
Erf
Zbtb21
Nfkbie
Rcc2
Parvg
Txnip
Exoc3l4
Pelp1
Alox15
Msr1
AI467606
Per2
Ptger4
Snx1
Zcchc24
Egr2
Rgs14
Prdx1
Ern1
Acsf2
Eef2k
Kank2
Rab44
Adap2
Engase
Clic4
Adcy3
Cdk20
Ier5
Serpinb2
Pi4k2a
Avpi1
Derl1
Pcx
Sema4a
Map2k3
Itgb1
Mief2
Pdgfb
Axl
Ptafr
Itgam
Pld3
C2cd5
Fam117a
Cd9
Slc30a1
Tspan4
Hmg20b
Fosb
Ccnd3
Mapk6
Itga5
Slc20a1
Gna15
Bcl2l1
Tnfaip2
Cd300ld
C5ar2
Tfap4
Gclc
Fbxo30
Phyhd1
Gba2
Nit2
P2rx1
D10Wsu102e
Cyp2d22
Trim36
Lmna
Rhob
Rgl3
Cd200r1
Pilrb2
Rhoc
